# Supplementary material for: Molecular mapping of quantitative trait loci for 3 husk traits using genotyping by sequencing in maize (Zea mays L.)
Source: G3 (Bethesda). 2022 Aug 9;12(10):jkac198. doi: 10.1093/g3journal/jkac198 (PMC9526056; doi:10.1093/g3journal/jkac198)
Supplement: jkac198_Supplementary_Table_S1 [file jkac198_supplementary_table_s1.xlsx]

## Sheet: Sheet1
Table S1. Statistics of sequencing data.
Sample	Raw Base(bp)	Clean Base(bp)	Effective Rate(%)	Error Rate(%)	Q20(%)	Q30(%)	GC Content(%)
P1	71510719200	71336622000	99.76	0.03	96.88	91.94	49.33
P2	71799597000	71662113300	99.81	0.03	97.12	92.33	47.99
C160	196422624	196420608	100	0.03	96.65	91.02	44.16
C308	196518816	196516800	100	0.04	95.08	87.03	41.48
C319	244130112	244128096	100	0.03	97.5	93.02	41.75
C309	254503008	254502144	100	0.03	97.48	93	42.14
C317	299143296	299140992	100	0.03	96.93	91.38	41.5
C314	311441472	311438880	100	0.03	97.62	93.26	41.81
C312	347972832	347972544	100	0.03	97.38	92.69	41.26
C306	347689728	347686848	100	0.03	97.46	92.82	41.38
C36	417423168	417307968	99.97	0.03	95.44	87.93	44.96
C318	459724608	459724032	100	0.03	97.87	93.91	41.72
C299	488551392	488550240	100	0.03	96.64	90.67	41.26
C104	448257888	448250976	100	0.03	97.41	92.7	43.78
C250	481717152	481706784	100	0.03	96.97	91.91	44.41
C10	475995168	475821216	99.96	0.03	97.79	93.53	44.94
C38	455070816	454926240	99.97	0.03	97.44	92.69	45.12
C8	507650688	507483936	99.97	0.03	97.94	93.91	44.98
C37	505000800	504832896	99.97	0.03	97.48	92.75	44.96
C71	477097344	477095904	100	0.03	96.11	89.41	44.52
C276	483487200	483479712	100	0.03	96.16	89.97	44.28
C50	516951072	516943584	100	0.03	96.22	89.69	44.88
C28	529684704	529500096	99.97	0.03	97.98	94.07	45.26
C33	529961184	529797312	99.97	0.03	96.48	90.31	44.76
C48	530458560	530457408	100	0.03	96.08	89.4	44.89
C35	530945280	530779392	99.97	0.03	96.81	91.1	44.75
C290	538675200	538661664	100	0.03	96.93	91.69	44.3
C267	522609408	522601344	100	0.03	95.64	88.73	44.59
C196	526225824	526220640	100	0.03	96.2	90.15	43.36
C142	535748544	535733856	100	0.03	97.34	92.64	43.86
C271	528037344	528033888	100	0.04	93.91	85.02	44.95
C188	595709568	595579968	99.98	0.03	95.59	88.34	43.27
C316	578455200	578450016	100	0.03	97.43	92.75	41.58
C283	552384576	552380544	100	0.03	96.49	90.7	43.7
C273	567081216	567067680	100	0.03	96.34	90.4	44.54
C13	581154624	580967424	99.97	0.03	97.18	91.93	44.03
C39	576192960	576184896	100	0.03	95.91	89	43.48
C235	584594784	584592192	100	0.03	95.87	89.33	45.09
C162	557186400	557179200	100	0.03	97.53	92.91	44.69
C182	556687296	556673472	100	0.03	97.02	92.05	44.62
C75	605624832	605622816	100	0.03	96.06	89.42	45.59
C305	636122880	636118848	100	0.03	96.64	90.61	41.47
C100	555668352	555657696	100	0.03	96.18	89.79	43.93
C179	584800416	584785152	100	0.03	96.75	91.16	44.97
C34	588917088	588706848	99.96	0.03	97.45	92.67	44.75
C25	628861824	628662240	99.97	0.03	97.26	92.25	45.23
C21	604263456	604048608	99.96	0.03	97.94	94	45.31
C231	599160096	599146560	100	0.03	96.62	91.05	44.47
C237	596035296	596025216	100	0.03	96.23	90.19	44.91
C287	607330944	607325472	100	0.03	96.19	90.03	44.59
C256	597328704	597324960	100	0.03	95.57	88.67	44.86
C220	579585312	579576096	100	0.03	96.19	89.92	44.06
C45	640386720	640384704	100	0.03	95.85	88.91	45.37
C166	583942176	583931520	100	0.03	96.67	90.76	43.66
C65	621030816	621023040	100	0.03	96.61	90.73	45.69
C29	632298528	632093760	99.97	0.03	97.3	92.37	45.42
C81	625321152	625313952	100	0.03	96.61	90.82	44.86
C119	616833504	616832640	100	0.03	96.57	90.78	43.89
C157	623076768	623068416	100	0.03	96.61	90.69	44.41
C52	624402432	624401568	100	0.03	95.56	88.2	44.38
C292	611727264	611722944	100	0.03	96.63	91.1	44.11
C16	648992736	648787968	99.97	0.03	96.84	91.12	44.88
C101	641610144	641606112	100	0.03	96.56	90.75	44.34
C12	641261088	641035584	99.96	0.03	97.55	92.94	45.27
C9	640782720	640573344	99.97	0.03	97.47	92.69	44.54
C43	637700832	637699968	100	0.03	96.19	89.64	44.5
C159	619667424	619656768	100	0.03	97.05	91.8	44.55
C58	661934592	661933728	100	0.03	96.04	89.36	45.37
C22	663770304	663543648	99.97	0.03	97.58	93.09	45.55
C62	687315744	687313152	100	0.03	95.32	87.73	45.12
C165	628225632	628216416	100	0.03	97.13	91.97	44.69
C161	618952608	618944832	100	0.03	96.14	89.57	44.77
C15	655932096	655710912	99.97	0.03	96.72	90.92	44.96
C24	648616032	648409536	99.97	0.03	96.93	91.45	45.34
C51	680224320	680223456	100	0.03	95.66	88.34	44.11
C84	628369920	628356672	100	0.03	97.31	92.4	44.23
C193	638319456	638317152	100	0.04	93.88	85.09	44.97
C26	668330784	668111616	99.97	0.03	96.49	90.38	45.04
C136	643088448	643084128	100	0.03	96.85	91.48	43.66
C253	688589568	688584096	100	0.03	96.04	89.75	44.77
C230	672928128	672924096	100	0.03	97.02	91.99	44.35
C178	643805856	643788288	100	0.03	96.4	90.27	44.86
C138	635582304	635567904	100	0.03	96.12	89.78	43.96
C121	650719008	650707488	100	0.03	97.25	92.39	44.03
C49	694687968	694687680	100	0.03	96.51	90.41	45.41
C46	691017408	691015968	100	0.03	95.07	87.12	45.39
C41	708656832	708654528	100	0.03	95.6	88.31	45.02
C176	709941600	709925472	100	0.03	97.11	92.01	45.06
C129	665120448	665114688	100	0.03	95.97	89.38	43.94
C20	712897920	712669248	99.97	0.03	97.41	92.59	44.71
C92	679888800	679874688	100	0.03	96.07	89.5	44.53
C7	722763072	722520000	99.97	0.03	96.73	90.9	45.25
C222	668092608	668082528	100	0.03	95.94	89.45	44.41
C155	695165472	695148768	100	0.03	96.88	91.33	44.66
C175	683013888	683004384	100	0.03	97.47	92.92	44.49
C27	731177568	730921536	99.96	0.03	97.81	93.71	45.55
C60	705918816	705907872	100	0.03	96.33	90	45.26
C53	717598656	717589152	100	0.03	95.1	87.31	45.38
C73	721721952	721713312	100	0.04	93.39	83.68	45.83
C107	693368640	693360000	100	0.03	96.66	91	44.34
C14	699798240	699577056	99.97	0.03	97.04	91.63	44.48
C18	724928256	724684608	99.97	0.03	97.79	93.56	44.72
C40	692976384	692967456	100	0.03	95.87	88.94	45.22
C19	719903808	719648352	99.96	0.03	97.48	92.73	44.52
C158	696237408	696224448	100	0.03	97.13	91.94	44.2
C141	671378112	671374656	100	0.03	97.06	92.11	43.84
C296	685232064	685224576	100	0.03	95.83	89.15	44.04
C243	686896704	686890368	100	0.03	96.59	91.2	43.98
C59	701080128	701078688	100	0.03	96.84	91.19	45.2
C177	705302784	705284640	100	0.03	96.09	89.45	44.87
C113	689424480	689417280	100	0.03	96.7	91.09	44.14
C74	745255008	745244064	100	0.03	96.09	89.45	45.48
C98	696442752	696428640	100	0.03	96.88	91.48	44.02
C1	751979808	751733280	99.97	0.03	97.38	92.45	43.78
C120	660914208	660909024	100	0.03	95.78	89.02	43.85
C125	667423296	667412928	100	0.03	96.77	91.32	43.92
C93	729713664	729700416	100	0.03	96.62	90.84	44.16
C322	874904256	874894464	100	0.03	97.4	92.59	41.31
C282	709833600	709830432	100	0.03	95.94	89.4	44.28
C56	757835136	757827360	100	0.03	96.5	90.47	45.58
C3	738934560	738667296	99.96	0.03	97.16	91.97	45.07
C228	674632800	674627904	100	0.03	96.38	90.55	43.98
C163	721266624	721257120	100	0.03	97	91.66	44.48
C17	742088160	741823200	99.96	0.03	97.37	92.46	44.89
C64	754048512	754047648	100	0.04	94.69	86.44	45.55
C127	696803328	696795840	100	0.03	96.13	89.77	43.5
C23	734999904	734766624	99.97	0.03	96.68	90.73	44.67
C152	706959648	706955328	100	0.03	96.7	91.12	43.65
C97	722872512	722858112	100	0.03	97.3	92.45	43.36
C307	790376256	790368480	100	0.03	96.9	91.3	41.45
C216	745502688	745490880	100	0.03	97.03	91.96	44.56
C219	768447360	768445056	100	0.03	96.53	90.87	44.52
C145	711091584	711086976	100	0.03	96.58	90.9	43.2
C205	797103648	797100480	100	0.03	95.94	89.53	44.03
C174	744578784	744567264	100	0.03	96.95	91.61	44.8
C67	775128960	775118592	100	0.03	95.81	88.88	45.93
C99	703038240	703030752	100	0.03	95.84	89	44.34
C181	792092160	792077472	100	0.03	96.9	91.76	44.64
C164	771427584	771408288	100	0.03	97.29	92.35	44.41
C57	776680704	776678976	100	0.03	96.12	89.47	44.73
C286	732600576	732586752	100	0.03	96.42	90.56	44.2
C233	723186144	723174912	100	0.03	95.53	88.49	44.77
C94	731763936	731749248	100	0.03	97.08	92	44.36
C153	748952928	748942560	100	0.03	96.69	91.1	43.96
C2	772532064	772264224	99.97	0.03	97.36	92.43	44.98
C108	756177408	756170208	100	0.03	96.04	89.53	44.57
C293	784873440	784867680	100	0.03	96.48	90.7	44.73
C185	788546592	788540832	100	0.03	96.38	90.56	44.86
C114	737327232	737316864	100	0.03	96.59	90.87	43.15
C194	791898912	791894304	100	0.03	96.35	90.51	44.69
C55	797865408	797854464	100	0.03	95.93	89.1	45.23
C54	786114720	786112992	100	0.03	95.25	87.53	45.25
C103	752904864	752895072	100	0.03	97.22	92.3	44.08
C44	766498176	766497024	100	0.03	96.18	89.63	44.91
C189	808545888	808534944	100	0.03	96.25	90.3	44.38
C115	765932832	765919584	100	0.03	96.58	90.83	44.08
C195	740225952	740219616	100	0.03	96.42	90.61	44.57
C31	764238240	763985952	99.97	0.03	96.74	91.01	45.41
C76	775014912	775006272	100	0.03	96.62	90.84	43.44
C61	804807936	804806496	100	0.04	95	86.94	44.87
C255	773691552	773686368	100	0.03	96.05	89.98	44.77
C130	811376064	811370880	100	0.03	96.59	90.85	43.89
C69	828546912	828535104	100	0.03	95.2	87.47	45.36
C171	809389440	809376480	100	0.03	97.33	92.53	44.59
C117	745607232	745596864	100	0.03	96.85	91.47	43.7
C105	751768416	751748832	100	0.03	96.53	90.61	44.06
C211	838403712	838388160	100	0.03	96.44	90.64	43.6
C148	745999200	745986240	100	0.03	95.63	88.66	44.06
C198	857443104	857261952	99.98	0.03	95.27	87.62	44.97
C112	761626080	761606208	100	0.04	94.4	85.91	44.1
C96	747391680	747378432	100	0.03	96.68	91.05	44.22
C30	810880416	810590400	99.96	0.03	97.45	92.74	45.16
C80	795318912	795312288	100	0.03	96.78	91.27	44.4
C86	768713184	768703968	100	0.03	97.06	91.84	43.75
C91	785729376	785715264	100	0.03	96.09	89.52	43.91
C275	814496832	814481568	100	0.03	96.22	90.09	43.68
C226	836643168	836636256	100	0.03	96.86	91.59	44.45
C4	824715648	824448384	99.97	0.03	97.55	92.88	44.48
C63	874776960	874774368	100	0.03	95.8	88.83	45.34
C191	808252992	808246944	100	0.03	95.75	89.02	44.75
C151	794444832	794440512	100	0.04	94.25	85.73	44.06
C186	825218784	825213888	100	0.03	95.66	88.92	45.14
C313	910019520	910009440	100	0.03	97.23	92.3	42.28
C168	852109056	852094080	100	0.03	96.27	89.92	44.81
C277	914548896	914334048	99.98	0.03	96.28	90.02	44
C79	800415360	800404992	100	0.03	96.92	91.47	43.45
C116	782636832	782625024	100	0.03	96.27	90.16	44.05
C128	814041504	814038336	100	0.03	95.96	89.38	43.64
C206	877346784	877154400	99.98	0.03	96.31	90.07	43.91
C5	838109376	837853056	99.97	0.03	97.53	92.87	44.66
C110	791240256	791232768	100	0.03	96.68	90.94	43.59
C72	847008288	846994464	100	0.03	95.3	87.61	45.55
C218	800992512	800986464	100	0.03	96.71	91.31	44.44
C47	832670784	832657536	100	0.03	96.87	91.09	45.07
C87	831926880	831908736	100	0.03	96.93	91.47	43.75
C66	859051296	859049568	100	0.03	96.86	91.23	45.33
C140	776083104	776078496	100	0.03	95.64	88.69	44.09
C190	884121984	883938240	99.98	0.03	95.14	87.41	44.72
C147	870475392	870471072	100	0.03	96.02	89.54	44.16
C102	820957536	820949472	100	0.03	95.71	88.75	44.24
C78	798930432	798914016	100	0.03	96.38	90.29	44.62
C95	776286432	776266272	100	0.03	96.78	91.18	43.52
C214	877889376	877882464	100	0.03	95.6	88.67	45.11
C320	932829120	932821344	100	0.03	97.74	93.59	42.19
C82	804096576	804091392	100	0.03	95.95	89.22	44.28
C137	775499904	775495872	100	0.03	95.8	88.98	43.82
C134	822460608	822446208	100	0.03	96.66	91.11	44.22
C298	870768000	870755904	100	0.03	95.54	88.46	43.36
C109	837451008	837442080	100	0.03	95.68	88.66	44.14
C184	923141376	923133024	100	0.03	96.19	90.09	45.05
C310	909353664	909345024	100	0.03	97.47	93.01	43
C88	850121280	850100544	100	0.03	96.5	90.38	43.15
C225	877771584	877764672	100	0.03	96.32	90.38	44.72
C123	829969632	829963008	100	0.03	97	91.84	44.17
C144	821176416	821170944	100	0.03	96.45	90.53	43.91
C89	865546560	865528992	100	0.03	96.18	89.77	44.2
C149	826304544	826298784	100	0.03	96.6	90.92	43.61
C257	868538304	868517856	100	0.03	95.17	87.8	45.03
C85	854976384	854964576	100	0.03	96.76	91.15	43.73
C68	1001789568	1001774016	100	0.03	96.13	89.62	46.05
C263	886984992	886978080	100	0.03	96.25	90.19	44.59
C150	844801920	844797888	100	0.03	96.06	89.57	43.8
C180	948839040	948823488	100	0.03	95.4	88.2	44.53
C238	858976992	858972672	100	0.03	95.23	87.86	44.66
C70	926571456	926569440	100	0.03	94.75	86.5	45.5
C111	844933536	844926912	100	0.03	96.07	89.48	43.92
C169	974152512	974134368	100	0.03	96.25	89.83	44.81
C224	929729376	929715840	100	0.03	95.66	88.8	44.7
C199	932536512	932530752	100	0.03	96.27	90.27	44.7
C204	998660448	998437536	99.98	0.03	96.87	91.43	44.68
C212	962541504	962535456	100	0.03	96.26	90.25	44.74
C187	1009519776	1009503648	100	0.03	95.33	88.06	44.05
C135	909276480	909269856	100	0.03	97.25	92.45	43.8
C281	1031351904	1031118336	99.98	0.03	97.12	92.02	44.48
C274	978985440	978966720	100	0.03	96.33	90.36	44.48
C122	956364768	956357856	100	0.03	96.73	91.16	43.77
C207	1007900352	1007895744	100	0.03	96.59	91	44.68
C118	923225472	923208480	100	0.03	96.77	91.3	43.7
C77	962234208	962217216	100	0.03	96.63	90.88	44.61
C311	1066156704	1066119264	100	0.03	96.57	90.79	45.59
C229	987893280	987886368	100	0.03	96.44	90.65	44.46
C294	975108960	975100032	100	0.03	96.06	89.61	43.89
C288	939055104	939036672	100	0.03	95.42	88.25	44.7
C131	927548064	927535392	100	0.03	97.06	92.02	43.75
C203	1157702976	1157410656	99.97	0.03	96.12	89.62	44.63
C167	1066886208	1066868640	100	0.03	96.38	90.13	43.99
C291	981336096	981319104	100	0.03	96.35	90.39	44.29
C173	1049766624	1049745312	100	0.03	97.03	91.72	44.44
C223	1070569440	1070560224	100	0.03	95.72	88.95	44.56
C300	1154060640	1154048832	100	0.03	97.88	93.93	42.76
C217	1121654016	1121636448	100	0.03	96.41	90.57	44.25
C315	1189810080	1189795680	100	0.03	95.26	87.7	45.72
C133	1061306208	1061290080	100	0.03	96.75	91.24	43.8
C303	1246220640	1246209408	100	0.03	97.51	93	42.78
C6	1119373632	1119008160	99.97	0.03	97.33	92.36	44.85
C126	1183784256	1183767840	100	0.03	96.44	90.39	43.25
C139	1310236416	1310229504	100	0.03	96.5	90.68	43.87
C170	1422268128	1422243360	100	0.03	96.85	91.34	44.81
C304	1455244416	1455240960	100	0.03	97.1	91.8	42.87
C301	1459828512	1459818720	100	0.03	98.06	94.36	43.21
C321	1545940800	1545927264	100	0.03	97.69	93.45	42.91
C302	1483006464	1482992928	100	0.03	97.42	92.84	43.66
C154	1889108352	1889080992	100	0.03	96.88	91.38	44.05
C106	934982496	934982496	100	0.03	95.72	88.66	43.16
C124	1048388544	1048388544	100	0.03	95.41	87.91	44.27
C132	1028953440	1028944512	100	0.03	95.38	87.83	43.97
C156	1260777024	1260767520	100	0.03	96.36	90.1	44.01
C183	1122479136	1122468192	100	0.03	97.11	91.95	43.97
C192	1097356032	1097345952	100	0.03	96.62	90.75	44.24
C200	926772768	926772768	100	0.03	96.39	90.37	44.19
C201	880184160	880178400	100	0.03	97.33	92.53	43.88
C202	940712832	940712832	100	0.03	96.74	91.13	44.3
C208	968447808	968440608	100	0.04	94.94	87.12	44.55
C210	836634528	836634528	100	0.03	95.71	88.78	44.87
C213	1122404544	1122404544	100	0.03	96.27	89.97	44.53
C215	1353164256	1353157344	100	0.04	95.05	87.16	44.09
C221	963022752	963022752	100	0.03	97.22	92.2	43.91
C232	773027712	773020800	100	0.03	97.53	92.92	43.62
C234	1329405696	1329392736	100	0.03	96.22	89.81	44.22
C236	1155389184	1155384576	100	0.03	96.44	90.37	44.12
C239	540730368	540730368	100	0.03	95.25	87.69	43.18
C240	891460224	891450144	100	0.04	94.9	86.88	44.3
C241	880139232	880139232	100	0.03	96.44	90.28	43.44
C242	908218368	908211168	100	0.03	95.51	88.21	44.22
C244	814851072	814845312	100	0.04	93.34	83.62	44.41
C245	970231104	970231104	100	0.03	96.59	90.69	44.05
C246	902633184	902627424	100	0.03	96.67	90.82	43.9
C247	661057056	661052160	100	0.03	96.36	90.02	43.03
C248	870619392	870611328	100	0.03	96.43	90.05	44.07
C249	840732480	840732480	100	0.03	96.11	89.31	43.84
C251	865480896	865480896	100	0.03	96.74	90.87	43.92
C252	879691392	879691392	100	0.03	96.81	90.96	43.91
C254	884845152	884837088	100	0.03	96.47	90.12	44.23
C258	755457120	755451360	100	0.03	95.56	87.93	44.16
C259	815743584	815743584	100	0.03	97.46	92.56	44.01
C260	958241664	958236480	100	0.03	96.65	90.59	44.04
C261	1015569792	1015564896	100	0.03	97.06	91.6	44.03
C262	931543200	931543200	100	0.03	96.73	90.81	44.17
C264	702908640	702903168	100	0.03	96.24	89.5	43.16
C265	805068864	805068864	100	0.03	96.03	89.1	43.91
C266	806791392	806784192	100	0.03	95.46	87.85	44.36
C268	804984480	804984480	100	0.03	95.57	88	44.12
C269	954215424	954205632	100	0.03	96.41	90.06	44.09
C272	812327328	812327328	100	0.03	97.19	91.96	43.76
C278	930384576	930384576	100	0.03	96.72	90.79	44.01
C279	800354592	800348832	100	0.03	96.56	90.55	44.39
C280	896794560	896787936	100	0.03	97.45	92.61	43.86
C284	750200256	750200256	100	0.03	96.91	91.27	43.92
C285	885655584	885655584	100	0.03	95.3	87.46	44.27
C289	641724480	641724480	100	0.03	95.92	88.94	44.36
C295	1701094752	1701079488	100	0.03	96.38	90.03	44.26
C297	893509344	893502720	100	0.03	95.28	87.42	44.45
